# Supplementary material for: Examining the Neurobiology of Non-Suicidal Self-Injury in Children and Adolescents: The Role of Reward Responsivity
Source: J Clin Med. 2021 Aug 13;10(16):3561. doi: 10.3390/jcm10163561 (PMC8396887; doi:10.3390/jcm10163561)
Supplement: Supplementary file 1 [file jcm-10-03561-s001.zip]

Archive with 1 entries (1 files):
- jcm-1319015-supplementary.pdf
